# Supplementary material for: Correlation between 146S Antigen Content in Foot-and-Mouth Disease Inactivated Vaccines and Immunogenicity Level and Vaccine Potency Alternative Test Methods
Source: Vet Sci. 2024 Apr 8;11(4):168. doi: 10.3390/vetsci11040168 (PMC11053669; doi:10.3390/vetsci11040168)
Supplement: Supplementary file 1 [file vetsci-11-00168-s001.zip]

Archive with 1 entries (1 files):
- vetsci-2925016-supplementary.pdf
